# Supplementary material for: Oral Microbiome of Deep and Shallow Dental Pockets In Chronic Periodontitis
Source: PLoS One. 2013 Jun 6;8(6):e65520. doi: 10.1371/journal.pone.0065520 (PMC3675156; doi:10.1371/journal.pone.0065520)
Supplement: Table S3 — Comparison of universal primers for oral microbial database. The primer sequences from the references and this study were run BLASTN search in HOMD database. The matched species hints were shown for each primer. (XLSX) [file pone.0065520.s004.xlsx]

## Sheet: Table S3
Table S3. Comparison of universal primers for oral microbial database
Location*	Primer Sequence	Species Hits	Reference
515-532	GTGYCAGCMGCCGCGGTA	745	Wang & Qian, 2009
785-800	GGATTAGATACCCBGG	744	Wang & Qian, 2009
909-928	ACTYAAAKGAATTGRCGGGG	705	Wang & Qian, 2009
1052-1071	TGCATGGYYGYCGYCAGYTC	709	Wang & Qian, 2009
341-358	CCTACGGGRSGCAGCAG	741	Baker et al., 2003
515-534	GTGCCAGCMGCCGCGGTAA	745	Baker et al., 2003
519-537	CAGCMGCCGCGGTAATWC	685	Baker et al., 2003
789-807	TAGATACCCSSGTAGTCC	85	Baker et al., 2003
1053-1068	GCATGGCYGYCGTCAG	307	Baker et al., 2003
909F	AAACTYAAARRAATTGACGG	686	Keijser et al., 2008
917F	GAATTGACGGGGRCCCGCA	692	Keijser et al., 2008
785F	GGATTAGATACCCBRGTAGTC	747	Zaura et al., 2009
1061R	TCACGRCACGAGCTGACGAC	716	Zaura et al., 2009
OM_515F	GTGCCAGCAGCCGCGGTAA	745	This study
OM_1061R	TCACRRCACGAGCTGWCGAC	767	This study
Wang Y, Qian PY (2009) Conservative fragments in bacterial 16S rRNA genes and primer design for 16S ribosomal DNA amplicons in metagenomic studies. PLoS One 4(10):e7404
Baker GC, Smith JJ, Cowan DA (2003) Review and re-analysis of domainspecific 16S primers. J Microb Methods 55: 541–555.
Keijser BJ, Zaura E, Huse SM, van der Vossen JM, Schuren FH, Montijn RC, ten Cate JM, Crielaard W (2008) Pyrosequencing analysis of the Oral Microflora of healthy adults. J Dent Res 87: 1016-1020
Zaura E, Keijser BJ, Huse SM, Crielaard W (2009) Defining the healthy "core microbiome" of oral microbial communities. BMC Microbiology 9:259
