# Supplementary material for: Oral Microbiome of Deep and Shallow Dental Pockets In Chronic Periodontitis
Source: PLoS One. 2013 Jun 6;8(6):e65520. doi: 10.1371/journal.pone.0065520 (PMC3675156; doi:10.1371/journal.pone.0065520)
Supplement: Table S4 — Microbial species recovered by OM_1061R but not 1061R. The species and genera for primers OM_1061R and 1061R obtained from the BLSATN search in HOMD database were compared. The unique ones for OM_1061R were listed. (XLSX) [file pone.0065520.s005.xlsx]

## Sheet: Table S4
Table S4. Microbial species recovered by OM_1061R but not 1061R
Unique Species	Unique Genus
Aggregatibacter actinomycetemcomitans	Aggregatibacter
Aggregatibacter aphrophilus	Enterobacter
Aggregatibacter paraphrophilus	Escherichia
Aggregatibacter segnis	Fusobacteria
Aggregatibacter sp.	Haemophilus
Enterobacter cancerogenus	Klebsiella
Enterobacter hormaechei	Kluyvera
Enterobacter sakazakii	Leptotrichia
Escherichia coli	Proteus
Fusobacteria [G-1] sp.	Sneathia
Haemophilus aegyptius	Terrahaemophilus
Haemophilus ducreyi	Yersinia
Haemophilus haemolyticus
Haemophilus influenzae
Haemophilus parainfluenzae
Haemophilus sp.
Klebsiella pneumoniae
Kluyvera ascorbata
Kluyvera ascorbata
Lactobacillus coleohominis
Leptotrichia buccalis
Leptotrichia goodfellowii
Leptotrichia hofstadii
Leptotrichia hongkongensis
Leptotrichia shahii
Leptotrichia sp.
Leptotrichia sp.
Leptotrichia wadei
Proteus mirabilis
Sneathia amnionii
Sneathia sanguinegens
Terrahaemophilus aromaticivorans
Yersinia pestis
