# Supplementary material for: Oral Microbiome of Deep and Shallow Dental Pockets In Chronic Periodontitis
Source: PLoS One. 2013 Jun 6;8(6):e65520. doi: 10.1371/journal.pone.0065520 (PMC3675156; doi:10.1371/journal.pone.0065520)
Supplement: Table S6 — Distribution of caries. The subject numbers of three-type caries for location, gender and race were summarized. VCU, Virginia Commonwealth University; Wise, Wise, Virginia MOM project; F, female; M, male; AA, African American; CA, Caucasian. (XLSX) [file pone.0065520.s007.xlsx]

## Sheet: Table S6
Table S6. Distribution of Caries
Location	Gender	Race	Caries Risk	N
VCU	F	AA	Moderate	6
			None	2
		CA	Moderate	6
			High	1
			None	1
	M	AA	Moderate	2
			None	1
		CA	Moderate	4
			High	1
			None	1
Wise	F	CA	Moderate	13
			High	4
			None	3
	M	CA	Moderate	27
			High	13
			None	3
VCU: Virginia Commonwealth University
Wise: Wise, Virginia MOM project.
AA : African American
CA: Caucasian
